# Supplementary material for: Transition of differential histone H3 methylation in photoreceptors and other retinal cells during retinal differentiation
Source: Sci Rep. 2016 Jul 5;6:29264. doi: 10.1038/srep29264 (PMC4932533; doi:10.1038/srep29264)
Supplement: Supplementary Information [file srep29264-s2.xls]

## Sheet: Supple Table S1
Supplemental Table S1
C1				C2				C3
Term	PValue	Benjamini		Term	PValue	Benjamini		Term	PValue	Benjamini
cell cycle	1.2e-17	2.11e-14		cell surface receptor linked signal transduction	0	0		cell cycle	4.69e-29	8.89e-26
mitotic cell cycle	1.09e-14	9.57e-12		G-protein coupled receptor protein signaling pathway	0	0		cell cycle process	6.47e-22	6.14e-19
cell cycle phase	3.36e-14	1.97e-11		sensory perception	0	0		cell cycle phase	4.79e-21	3.03e-18
cell cycle process	1.62e-13	5.69e-11		sensory perception of chemical stimulus	0	0		mitotic cell cycle	5.18e-20	2.45e-17
cell division	1.54e-13	6.76e-11		sensory perception of smell	0	0		cell division	3.42e-19	1.3e-16
nuclear division	4.53e-13	1.33e-10		cognition	0	0		M phase	4.56e-19	1.44e-16
mitosis	4.53e-13	1.33e-10		neurological system process	0	9.42e-306		M phase of mitotic cell cycle	1.48e-18	4e-16
M phase of mitotic cell cycle	7.8e-13	1.96e-10		response to pheromone	1.07e-43	1.47e-40		nuclear division	4.03e-17	9.56e-15
M phase	9.69e-13	2.13e-10		defense response	5.8e-31	6.01e-28		mitosis	4.03e-17	9.56e-15
organelle fission	1.16e-12	2.27e-10		immune response	6.92e-24	5.74e-21		organelle fission	1.31e-16	2.34e-14
C7				C12
GOterm	PValue	Benjamini		Term	PValue	Benjamini
sensory perception of light stimulus	4.22e-16	1.47e-13		translation	1.8e-58	1.69e-55
visual perception	3.62e-16	2.21e-13		generation of precursor metabolites and energy	1.28e-11	6.03e-09
detection of light stimulus	4.71e-08	1.04e-05		oxidative phosphorylation	1.11e-08	3.47e-06
phototransduction	6.38e-07	0.000106		energy coupled proton transport, down electrochemical gradient	1.55e-07	3.64e-05
detection of abiotic stimulus	1.77e-06	0.000234		ATP synthesis coupled proton transport	1.55e-07	3.64e-05
detection of stimulus	3.5e-06	0.000386		ion transmembrane transport	3.88e-07	6.07e-05
detection of external stimulus	4.15e-06	0.000393		ATP biosynthetic process	3.34e-07	6.28e-05
response to light stimulus	6.18e-06	0.000512		glycolysis	5.4e-07	7.26e-05
response to radiation	7.2e-05	0.005289		ATP metabolic process	7.46e-07	8.77e-05
response to abiotic stimulus	0.000425	0.027799		nucleoside triphosphate biosynthetic process	1.18e-06	0.000101
glucose metabolic process	0.003263	0.178798

## Sheet: Supple Table S2
	Supplemental Table S2
	A
	Term	PValue	Benjamini
	GO:0007601~visual perception	5.84e-35	5.55e-32
	GO:0050953~sensory perception of light stimulus	8.31e-35	3.95e-32
	GO:0009583~detection of light stimulus	3.13e-14	9.91e-12
	GO:0007602~phototransduction	8.34e-12	1.98e-09
	GO:0009416~response to light stimulus	2.41e-11	4.59e-09
	GO:0009582~detection of abiotic stimulus	4.24e-11	6.71e-09
	GO:0009581~detection of external stimulus	2.2e-10	2.99e-08
	GO:0051606~detection of stimulus	1.53e-09	1.82e-07
	GO:0009314~response to radiation	4e-09	4.22e-07
	GO:0009628~response to abiotic stimulus	4.24e-06	0.000403
	GO:0042461~photoreceptor cell development	1.72e-05	0.001484
	GO:0046530~photoreceptor cell differentiation	2.52e-05	0.00199
	GO:0050877~neurological system process	6.56e-05	0.004786
	GO:0009584~detection of visible light	0.00011	0.007454
	GO:0042462~eye photoreceptor cell development	0.000131	0.008271
	GO:0007600~sensory perception	0.000183	0.010823
	GO:0001754~eye photoreceptor cell differentiation	0.00019	0.010571
	GO:0045494~photoreceptor cell maintenance	0.000232	0.012162
	GO:0050890~cognition	0.000236	0.011714
	GO:0043954~cellular component maintenance	0.000677	0.031663
	B
	Term	PValue	Benjamini
	GO:0043500~muscle adaptation	0.007047	0.903755
	GO:0051056~regulation of small GTPase mediated signal transduction	0.060755	0.999969
	C
	Term	PValue	Benjamini
	GO:0044092~negative regulation of molecular function	0.093036	0.998487
	GO:0043086~negative regulation of catalytic activity	0.071916	0.999951
	D
	Term	PValue	Benjamini
	GO:0045637~regulation of myeloid cell differentiation	0.000516	0.23806
	GO:0030155~regulation of cell adhesion	0.003028	0.550234
	GO:0010810~regulation of cell-substrate adhesion	0.006754	0.695906
	GO:0042127~regulation of cell proliferation	0.024295	0.960852																										TG	other	0.0175	CPT1A		NNMT	enzyme	0.00157	SYP
	GO:0045670~regulation of osteoclast differentiation	0.051296	0.996113																										NR0B2	ligand-dependent nuclear receptor	0.0336	CPT1A		RANBP9	other	0.0156	SYP
	GO:0045638~negative regulation of myeloid cell differentiation	0.062988	0.996702																										PPP3CA	phosphatase	0.0374	CPT1A		NCAM1	other	0.0249	SYP
	GO:0045639~positive regulation of myeloid cell differentiation	0.074538	0.997067																										GHRL	growth factor	0.0314	CPT1A		SHANK3	other	0.0125	SYP
	GO:0010811~positive regulation of cell-substrate adhesion	0.080261	0.99596																										GCG	other	0.033	CPT1A		MME	peptidase	0.00628	SYP
	GO:0002761~regulation of myeloid leukocyte differentiation	0.08595	0.994817																										Esrra	transcription regulator	0.0461	CPT1A		NDN	other	0.0233	SYP
	GO:0006644~phospholipid metabolic process	0.090206	0.993141																										OBP2B	transporter	0.0034	CPT1A		MTF1	transcription regulator	0.0156	SLC30A1
																													CASZ1	enzyme	0.0208	ATP1A3		ZMPSTE24	peptidase	0.031	SIRPA
																													RXRB	ligand-dependent nuclear receptor	0.0242	ATP1A3		TFCP2L1	transcription regulator	0.0141	SIRPA
																																		APCS	other	0.011	SIRPA
																																		FCER1A	transmembrane receptor	0.0233	SIRPA
																																		ALG10	enzyme	0.00157	PROM1
																																		MOGS	enzyme	0.00157	PROM1
																																		ALG8	enzyme	0.00157	PROM1
																																		LIN28B	other	0.0187	PROM1
																																		SOX17	transcription regulator	0.0125	PROM1
																																		ALG6	enzyme	0.00157	PROM1
																																		FUT8	enzyme	0.0325	PROM1
																																		ALG5	enzyme	0.00157	PROM1
																																		GPR87	g-protein coupled receptor	0.00157	PROM1
																																		MGAT4C	enzyme	0.00157	PROM1
																																		Mannosidase2	group	0.00157	PROM1
																																		ZNF281	transcription regulator	0.00628	PROM1
																																		MGAT3	enzyme	0.0141	PROM1
																																		MGAT5	enzyme	0.0279	PROM1
																																		DDOST	enzyme	0.00471	PROM1
																																		MBD1	transcription regulator	0.0371	PROM1
																																		SMAD6	transcription regulator	0.0249	PROM1
																																		Upstream	Molecule Type	p-value of overlap	Target molecules in dataset
																																		Nfatc	group	0.00628	PPARGC1A
																																		MEF2	group	0.0371	PPARGC1A
																																		Calcineurin A	group	0.0356	PPARGC1A
																																		PRKAC	group	0.0172	PPARGC1A
																																		Mitochondrial complex 1	complex	0.00314	PPARGC1A
																																		PRKAA	group	0.0462	PPARGC1A
																																		PLIN5	other	0.0416	PPARGC1A
																																		CRTC3	other	0.00471	PPARGC1A
																																		CPT1C	enzyme	0.0156	PPARGC1A
																																		OMA1	peptidase	0.0249	PPARGC1A
																																		HCAR1	g-protein coupled receptor	0.00628	PPARGC1A
																																		SIRT6	enzyme	0.0492	PPARGC1A
																																		ZNF746	transcription regulator	0.00471	PPARGC1A
																																		SURF1	enzyme	0.0218	PPARGC1A
																																		ACOT13	enzyme	0.00784	PPARGC1A
																																		Fcor	enzyme	0.0172	PPARGC1A
																																		PRDM16	transcription regulator	0.011	PPARGC1A
																																		ELOVL5	enzyme	0.031	PPARGC1A
																																		ACOT11	enzyme	0.00628	PPARGC1A
																																		MAPK13	kinase	0.031	PPARGC1A
																																		EIF4EBP1	translation regulator	0.0295	PPARGC1A
																																		MAPK11	kinase	0.0431	PPARGC1A
																																		LRP6	transmembrane receptor	0.031	PPARGC1A
																																		MED30	transcription regulator	0.0295	PPARGC1A
																																		UBD	other	0.0172	PPARGC1A
																																		NPPB	other	0.0462	PPARGC1A
																																		HAO1	enzyme	0.00471	PPARGC1A
																																		MYBBP1A	transcription regulator	0.00784	PPARGC1A
																																		CAMK4	kinase	0.0477	PPARGC1A
																																		KISS1	other	0.0341	PPARGC1A
																																		PDE3B	enzyme	0.0187	PPARGC1A
																																		MAPK12	kinase	0.0279	PPARGC1A
																																		ADRB3	g-protein coupled receptor	0.0249	PPARGC1A
																																		PKNOX1	transcription regulator	0.0295	PPARGC1A
																																		ABCC9	ion channel	0.00628	PPARGC1A
																																		SAT1	enzyme	0.0218	PPARGC1A
																																		CCNT1	transcription regulator	0.0172	PPARGC1A
																																		TNFRSF12A	transmembrane receptor	0.0249	PPARGC1A
																																		Rhox5	transcription regulator	0.0249	PPARGC1A
																																		ADIPOR1	transmembrane receptor	0.0141	PPARGC1A
																																		MEF2A	transcription regulator	0.0447	PPARGC1A
																																		ABCC8	transporter	0.0249	PPARGC1A
																																		IL4R	transmembrane receptor	0.0431	PPARGC1A
																																		Mup1 (includes others)	other	0.0141	PPARGC1A
																																		TRPV4	ion channel	0.0371	PPARGC1A
																																		SERTAD2	transcription regulator	0.0233	PPARGC1A
																																		KAT2A	enzyme	0.0141	PPARGC1A
																																		CRTC1	transcription regulator	0.0125	PPARGC1A
																																		KCNJ11	ion channel	0.0141	PPARGC1A
																																		RFWD2	enzyme	0.011	PPARGC1A
																																		ENPP2	enzyme	0.0218	PPARGC1A
																																		CAMKK2	kinase	0.011	PPARGC1A
																																		MEF2D	transcription regulator	0.0462	PPARGC1A
																																		AIPL1	other	0.00157	PDE6G
																																		CRX	transcription regulator	0.0386	PDE6G
																																		GUCY2F	kinase	0.011	PDE6G
																																		GUCY2D	kinase	0.0156	PDE6G
																																		MEP1B	peptidase	0.0431	KIF9
																																		FAM3B	cytokine	0.0356	IER3
																																		AMH	growth factor	0.0401	IER3
																																		AURKB	kinase	0.0295	IER3
																																		TAF4B	transcription regulator	0.0416	IER3
																																		ZBTB17	transcription regulator	0.031	IER3
																																		EMD	other	0.00471	IER3
																																		ABCB6	transporter	0.0341	HAGH
																																		GNG7	enzyme	0.00628	GNB1
																																		PDCL	enzyme	0.00784	GNB1
																																		GNG13	enzyme	0.00628	GNB1
																																		HERC2	enzyme	0.00314	FBXL5
																																		DAG1	transmembrane receptor	0.0295	EGFLAM
																																		PDPK1	kinase	0.0325	CST3

## Sheet: Supple Table S3
	Supplemental Table S3
	C1a					C4a					C5a					C5c
	Upstream	Molecule Type	p-value of overlap	Target molecules in dataset		Upstream	Molecule Type	p-value of overlap	Target molecules in dataset		Upstream	Molecule Type	p-value of overlap	Target molecules in dataset		Upstream	Molecule Type	p-value of overlap	Target molecules in dataset
	TP73	transcription regulator	0.0105	SNRK,TPP1,TSHZ2		INS	other	0.00495	ADIPOR1,SMPD1		CRX	transcription regulator	4.09e-16	CNGA1,PDC,PDE6B,RCVRN,RHO,SAG		HTT	transcription regulator	0.00445	PPARGC1A,PROM1,SGTB,SIRPA,SYP
	CD28	transmembrane receptor	0.0153	ITGA4,PLA2R1,SRPRB		RORA	ligand-dependent nuclear receptor	0.0105	ACSL6,ADIPOR1		OTX2	transcription regulator	3.39e-06	PDE6B,RHO,SAG		INSR	kinase	0.000222	GNB1,IER3,NDUFA4,PPARGC1A,SLC30A1
	MITF	transcription regulator	0.00178	ACSL1,ITGA4,TDRD7		EOMES	transcription regulator	0.0453	SV2B		RHO	g-protein coupled receptor	2.51e-06	PDC,PDE6B,RCVRN		CREB1	transcription regulator	0.00926	IER3,LAPTM4B,NDUFA4,PPARGC1A
	KMT2D	transcription regulator	0.0306	REEP6,WDR17		AHI1	other	0.0225	SV2B		NRL	transcription regulator	1.32e-06	CNGA1,PDE6B,RHO		EP300	transcription regulator	0.00377	DGKE,DHRS3,MDM1,PPARGC1A
	PAX3	transcription regulator	0.038	MKNK1,SNRK		ASAH1	enzyme	0.0233	SMPD1		NR1D1	ligand-dependent nuclear receptor	6.78e-05	RCVRN,RHO		CREBBP	transcription regulator	0.0029	DGKE,DHRS3,MDM1,PPARGC1A
	LMNA	other	0.043	LRP4,SNRK		ADM	other	0.0386	MAX		GTF2IRD1	transcription regulator	0.000206	PDC,RHO		IL6	cytokine	0.0218	ARL6,CST3,PROM1,SYP
	SPI1	transcription regulator	0.0319	EPB41L2,ITGA4		FSHR	g-protein coupled receptor	0.0437	ADIPOR1		AIRE	transcription regulator	0.0242	SAG		FOXO1	transcription regulator	0.014	IER3,NDUFA4,PPARGC1A
	NEAT1	other	0.00628	TSHZ2		TACR1	g-protein coupled receptor	0.0148	ADIPOR1		OPN3	g-protein coupled receptor	0.000481	RHO		IGF2	growth factor	0.00213	GNB1,IER3,SLC30A1
	TFEB	transcription regulator	0.0477	TPP1		ESRRB	ligand-dependent nuclear receptor	0.0216	ADIPOR1		RPE65	enzyme	0.0024	RHO		TP73	transcription regulator	0.0105	DHRS3,HAGH,IER3
	SND1	enzyme	0.0416	SLCO4A1		PLIN5	other	0.0233	ACSL6		Endothelin	group	0.00814	RHO		PSEN1	peptidase	0.0222	DGKE,GNB1,SYP
	SAG	other	0.00784	SLC1A7							CNTF	cytokine	0.0383	RHO		VEGFA	growth factor	0.00495	CST3,PPARGC1A,TBC1D8
	RS1	other	0.00628	RGS9		C4b					ADAM10	peptidase	0.0392	RHO		EGFR	kinase	0.0105	CST3,IER3,PROM1
	RGS9BP	other	0.00157	RGS9		Upstream	Molecule Type	p-value of overlap	Target molecules in dataset		COL18A1	other	0.042	RHO		EPO	cytokine	0.00988	ARL6,LRIT1,SYP
	GNB5	enzyme	0.00628	RGS9		EP300	transcription regulator	0.00459	BMF,MMD,PLA2G7,WFS1		RTN4	other	0.0238	RHO		CEBPB	transcription regulator	0.023	ARL6,IER3,PPARGC1A
	PDCL	enzyme	0.00784	RGS9		NR3C1	ligand-dependent nuclear receptor	0.0222	BMF,ELMOD2,GULP1,WDR31		SERPINF1	other	0.0261	RHO		BDNF	growth factor	0.0464	SYP,TBC1D8
	MAPKAPK3	kinase	0.0156	MKNK1		IL2	cytokine	0.0488	LIFR,MMD,PPP2R2B		ATXN7	other	0.00671	RHO		CDK9	kinase	0.00259	PPARGC1A,UHMK1
	FES	kinase	0.0094	ITGA4		WNT3A	cytokine	0.00584	DNAJC6,MMD,PRICKLE1		SIX3	transcription regulator	0.00288	RHO		ADIPOQ	other	0.0188	PPARGC1A,SYP
	EEF1D	translation regulator	0.00471	ITGA4		ERK	group	0.00621	BCAR3,BMF,SLC4A7		PLG	peptidase	0.0153	RHO		NOS2	enzyme	0.0349	PPARGC1A,SYP
	HSP90B1	other	0.0401	ITGA4		KMT2D	transcription regulator	0.0338	PPP2R2B,VTN		KAT2A	enzyme	0.00432	RHO		ID1	transcription regulator	0.00304	PPARGC1A,PROM1
	GNAI2	other	0.0462	ITGA4		MITF	transcription regulator	0.0267	MC1R,SLC7A8		PRPH2	transmembrane receptor	0.000481	RHO		IGF1R	transmembrane receptor	0.0472	NDUFA4,PROM1
	ITGAL	transmembrane receptor	0.0233	ITGA4		NRG1	growth factor	0.0483	LIFR,SLC4A7		RLBP1	transporter	0.000481	RHO		Akt	group	0.0468	IER3,PPARGC1A
	VTN	other	0.0462	ITGA4		NGF	growth factor	0.0363	LIFR,PPP2R2B		ESRRB	ligand-dependent nuclear receptor	0.012	RHO		FOXL2	transcription regulator	0.00402	IER3,PPARGC1A
	BATF	transcription regulator	0.0386	ITGA4		GPD1	enzyme	0.0107	LIFR,MC1R		NR2E3	ligand-dependent nuclear receptor	0.0048	RCVRN		FOXO3	transcription regulator	0.0277	IER3,PPARGC1A
	EPB41	other	0.0094	EPB41L2		SLC25A13	transporter	0.0111	LIFR,MC1R		VSX1	transcription regulator	0.00288	RCVRN		RHO	g-protein coupled receptor	0.00376	GNB1,PDE6G
	CPLX1	transporter	0.00314	CPLX4		RHO	g-protein coupled receptor	0.00418	GNGT1,PLA2G7		RAX	transcription regulator	0.00336	RCVRN		NRL	transcription regulator	0.00249	GNB1,OSGEP
	CPLX2	other	0.00314	CPLX4		SP3	transcription regulator	0.0427	BMF,SLC4A7		NEUROD1	transcription regulator	0.0181	RCVRN		RAF1	kinase	0.043	DHRS3,IER3
	CACNB4	ion channel	0.00628	CACNB2		TMBIM6	other	0.0214	WFS1		GTF2B	transcription regulator	0.0167	PDE6B		PRKAG3	other	0.028	CCNDBP1,PPARGC1A
	UPF2	other	0.0462	CACNB2		ITGB5	other	0.00992	VTN		SP4	transcription regulator	0.0105	PDE6B		CXCL12	cytokine	0.0312	ANKRD12,PPEF2
	FGF23	growth factor	0.0156	AKAP1		P2RY2	g-protein coupled receptor	0.0214	VTN		TBP	transcription regulator	0.0317	PDE6B		DTX1	transcription regulator	0.0386	UHMK1
	ESRRB	ligand-dependent nuclear receptor	0.0386	AIPL1		MUC4	other	0.0279	VTN		GUCY2F	kinase	0.00336	GRK1		CDK8	kinase	0.0264	UHMK1
	Srebp	group	0.0218	ACSL1		SLC16A2	transporter	0.0262	SLC7A8		GUCY2D	kinase	0.0048	GRK1		ACKR1	g-protein coupled receptor	0.031	TBC1D8
	AGPAT2	enzyme	0.0295	ACSL1		CRX	transcription regulator	0.0407	RS1							NMDA Receptor	complex	0.0264	SYP
	PNPLA2	enzyme	0.0462	ACSL1		RPE65	enzyme	0.00827	RDH12		C5b					LDL-cholesterol	complex	0.00471	SYP
	EHHADH	enzyme	0.0233	ACSL1		EED	transcription regulator	0.0343	PPP2R2B		Upstream	Molecule Type	p-value of overlap	Target molecules in dataset		PHF21A	other	0.0156	SYP
	UBD	other	0.0172	ACSL1		CTBP1	enzyme	0.0455	MMD		CREB1	transcription regulator	0.0351	CPT1A,SEMA7A		C1QA	other	0.0249	SYP
	HSD17B4	enzyme	0.0371	ACSL1		UBE3A	enzyme	0.0359	MC1R		PML	transcription regulator	0.00185	CPT1A,DNAJA4		POU3F2	transcription regulator	0.0233	SYP
	IL4R	transmembrane receptor	0.0431	ACSL1		PDCL	enzyme	0.00827	GNGT1		ADORA2A	g-protein coupled receptor	0.00236	ATP1A3,KCNB1		SERPINE1	other	0.0477	SYP
	RXRG	ligand-dependent nuclear receptor	0.0492	ACSL1		VPRBP	other	0.0343	BMF		THRB	ligand-dependent nuclear receptor	0.00424	ATP1A3,CPT1A		SNCB	other	0.011	SYP
						RNF6	transcription regulator	0.00663	BMF		HRAS	enzyme	0.0384	ATP1A3,CPT1A		NNMT	enzyme	0.00157	SYP
	C1b					ATG5	other	0.0214	BMF		NRL	transcription regulator	0.0264	TULP1		RANBP9	other	0.0156	SYP
	Upstream	Molecule Type	p-value of overlap	Target molecules in dataset		AKT3	kinase	0.0359	BMF		ID3	transcription regulator	0.023	SEMA7A		NCAM1	other	0.0249	SYP
	CRX	transcription regulator	2.94e-06	GNAT1,PDE6A,RP1		LTBP1	other	0.0359	BMF		DIO3	enzyme	0.0175	SEMA7A		SHANK3	other	0.0125	SYP
	RHO	g-protein coupled receptor	3.85e-05	GNAT1,HFE,PDE6A		ATG7	enzyme	0.0391	BMF		SLC16A2	transporter	0.00905	SEMA7A		MME	peptidase	0.00628	SYP
	NRL	transcription regulator	2.04e-05	ABCA4,GNAT1,PDE6A		NOX4	enzyme	0.0359	BMF		ERF	transcription regulator	0.0034	SEMA7A		NDN	other	0.0233	SYP
	FOXA3	transcription regulator	0.0423	TMEM26		HDAC8	transcription regulator	0.00827	BMF		GNB3	enzyme	0.00736	RGS9BP		MTF1	transcription regulator	0.0156	SLC30A1
	CLIC4	ion channel	0.00793	SLC16A8		NCOR-LXR-Oxysterol-RXR-9 cis RA	complex	0.0407	ABCG4		SRC (family)	group	0.0242	KCNB1		ZMPSTE24	peptidase	0.031	SIRPA
	NR2E3	ligand-dependent nuclear receptor	0.0113	RGR							KCNA1	ion channel	0.000568	KCNB1		TFCP2L1	transcription regulator	0.0141	SIRPA
	NR1D1	ligand-dependent nuclear receptor	0.0291	RGR							RHO	g-protein coupled receptor	0.0325	KCNB1		APCS	other	0.011	SIRPA
	Ctbp	group	0.0214	PERP							ATXN1	transcription regulator	0.00905	ICMT		FCER1A	transmembrane receptor	0.0233	SIRPA
	ETHE1	enzyme	0.00567	PERP							NME1	kinase	0.0242	ICMT		ALG10	enzyme	0.00157	PROM1
	SATB2	transcription regulator	0.0136	PERP							Rxr	group	0.0478	CPT1A		MOGS	enzyme	0.00157	PROM1
	ZNF385B	other	0.00227	PERP							thyroid hormone receptor	group	0.0136	CPT1A		ALG8	enzyme	0.00157	PROM1
	GUCY2F	kinase	0.00793	PDE6A							SLC22A2	transporter	0.00227	CPT1A		LIN28B	other	0.0187	PROM1
	GUCY2D	kinase	0.0113	PDE6A							CPT1C	enzyme	0.00567	CPT1A		SOX17	transcription regulator	0.0125	PROM1
	Hbb-b2	other	0.0445	HFE							PNPLA2	enzyme	0.0169	CPT1A		ALG6	enzyme	0.00157	PROM1
	Hbb-b1	transporter	0.0488	HFE							FGF21	growth factor	0.0247	CPT1A		FUT8	enzyme	0.0325	PROM1
	AHI1	other	0.0291	GNAT1							TRIB1	kinase	0.00454	CPT1A		ALG5	enzyme	0.00157	PROM1
	RS1	other	0.00454	GNAT1							FOXA3	transcription regulator	0.0214	CPT1A		GPR87	g-protein coupled receptor	0.00157	PROM1
	ATXN7	other	0.0158	GNAT1							USF1	transcription regulator	0.0429	CPT1A		MGAT4C	enzyme	0.00157	PROM1
	GTF2IRD1	transcription regulator	0.0499	GNAT1							GCK	kinase	0.0169	CPT1A		Mannosidase2	group	0.00157	PROM1
	PDCL	enzyme	0.00567	GNAT1							HAND1	transcription regulator	0.0141	CPT1A		ZNF281	transcription regulator	0.00628	PROM1
	DNA-methyltransferase	group	0.0124	EPHX2							HSD11B1	enzyme	0.0186	CPT1A		MGAT3	enzyme	0.0141	PROM1
	CARM1	transcription regulator	0.0401	EPHX2							LPL	enzyme	0.0236	CPT1A		MGAT5	enzyme	0.0279	PROM1
											MTTP	transporter	0.0186	CPT1A		DDOST	enzyme	0.00471	PROM1
											FABP2	transporter	0.00736	CPT1A		MBD1	transcription regulator	0.0371	PROM1
											SLC22A1	transporter	0.00397	CPT1A		SMAD6	transcription regulator	0.0249	PROM1
											ATF6	transcription regulator	0.0219	CPT1A		Nfatc	group	0.00628	PPARGC1A
											AKR1B1	enzyme	0.00849	CPT1A		MEF2	group	0.0371	PPARGC1A
											USF2	transcription regulator	0.033	CPT1A		Calcineurin A	group	0.0356	PPARGC1A
											SCD	enzyme	0.0325	CPT1A		PRKAC	group	0.0172	PPARGC1A
											MLXIPL	transcription regulator	0.0169	CPT1A		Mitochondrial complex 1	complex	0.00314	PPARGC1A
											ABCA1	transporter	0.0219	CPT1A		PRKAA	group	0.0462	PPARGC1A
											TG	other	0.0175	CPT1A		PLIN5	other	0.0416	PPARGC1A
											NR0B2	ligand-dependent nuclear receptor	0.0336	CPT1A		CRTC3	other	0.00471	PPARGC1A
											PPP3CA	phosphatase	0.0374	CPT1A		CPT1C	enzyme	0.0156	PPARGC1A
											GHRL	growth factor	0.0314	CPT1A		OMA1	peptidase	0.0249	PPARGC1A
											GCG	other	0.033	CPT1A		HCAR1	g-protein coupled receptor	0.00628	PPARGC1A
											Esrra	transcription regulator	0.0461	CPT1A		SIRT6	enzyme	0.0492	PPARGC1A
											OBP2B	transporter	0.0034	CPT1A		ZNF746	transcription regulator	0.00471	PPARGC1A
											CASZ1	enzyme	0.0208	ATP1A3		SURF1	enzyme	0.0218	PPARGC1A
											RXRB	ligand-dependent nuclear receptor	0.0242	ATP1A3		ACOT13	enzyme	0.00784	PPARGC1A
																Fcor	enzyme	0.0172	PPARGC1A
																PRDM16	transcription regulator	0.011	PPARGC1A
																ELOVL5	enzyme	0.031	PPARGC1A
																ACOT11	enzyme	0.00628	PPARGC1A
																MAPK13	kinase	0.031	PPARGC1A
																EIF4EBP1	translation regulator	0.0295	PPARGC1A
																MAPK11	kinase	0.0431	PPARGC1A
																LRP6	transmembrane receptor	0.031	PPARGC1A
																MED30	transcription regulator	0.0295	PPARGC1A
																UBD	other	0.0172	PPARGC1A
																NPPB	other	0.0462	PPARGC1A
																HAO1	enzyme	0.00471	PPARGC1A
																MYBBP1A	transcription regulator	0.00784	PPARGC1A
																CAMK4	kinase	0.0477	PPARGC1A
																KISS1	other	0.0341	PPARGC1A
																PDE3B	enzyme	0.0187	PPARGC1A
																MAPK12	kinase	0.0279	PPARGC1A
																ADRB3	g-protein coupled receptor	0.0249	PPARGC1A
																PKNOX1	transcription regulator	0.0295	PPARGC1A
																ABCC9	ion channel	0.00628	PPARGC1A
																SAT1	enzyme	0.0218	PPARGC1A
																CCNT1	transcription regulator	0.0172	PPARGC1A
																TNFRSF12A	transmembrane receptor	0.0249	PPARGC1A
																Rhox5	transcription regulator	0.0249	PPARGC1A
																ADIPOR1	transmembrane receptor	0.0141	PPARGC1A
																MEF2A	transcription regulator	0.0447	PPARGC1A
																ABCC8	transporter	0.0249	PPARGC1A
																IL4R	transmembrane receptor	0.0431	PPARGC1A
																Mup1 (includes others)	other	0.0141	PPARGC1A
																TRPV4	ion channel	0.0371	PPARGC1A
																SERTAD2	transcription regulator	0.0233	PPARGC1A
																KAT2A	enzyme	0.0141	PPARGC1A
																CRTC1	transcription regulator	0.0125	PPARGC1A
																KCNJ11	ion channel	0.0141	PPARGC1A
																RFWD2	enzyme	0.011	PPARGC1A
																ENPP2	enzyme	0.0218	PPARGC1A
																CAMKK2	kinase	0.011	PPARGC1A
																MEF2D	transcription regulator	0.0462	PPARGC1A
																AIPL1	other	0.00157	PDE6G
																CRX	transcription regulator	0.0386	PDE6G
																GUCY2F	kinase	0.011	PDE6G
																GUCY2D	kinase	0.0156	PDE6G
																MEP1B	peptidase	0.0431	KIF9
																FAM3B	cytokine	0.0356	IER3
																AMH	growth factor	0.0401	IER3
																AURKB	kinase	0.0295	IER3
																TAF4B	transcription regulator	0.0416	IER3
																ZBTB17	transcription regulator	0.031	IER3
																EMD	other	0.00471	IER3
																ABCB6	transporter	0.0341	HAGH
																GNG7	enzyme	0.00628	GNB1
																PDCL	enzyme	0.00784	GNB1
																GNG13	enzyme	0.00628	GNB1
																HERC2	enzyme	0.00314	FBXL5
																DAG1	transmembrane receptor	0.0295	EGFLAM
																PDPK1	kinase	0.0325	CST3
